# Supplementary material for: Beyond PACIFIC: Real-World Outcomes of Adjuvant Durvalumab According to Treatment Received and PD-L1 Expression
Source: Curr Oncol. 2023 Aug 8;30(8):7499–507. doi: 10.3390/curroncol30080543 (PMC10453050; doi:10.3390/curroncol30080543)
Supplement: Supplementary file 1 [file curroncol-30-00543-s001.zip]

Archive with 1 entries (1 files):
- curroncol-2461494-supplementary.pdf
